# Supplementary material for: Four Core Genotypes mice harbour a 3.2MB X-Y translocation that perturbs Tlr7 dosage
Source: Nat Commun. 2024 Oct 11;15:8814. doi: 10.1038/s41467-024-52640-8 (PMC11470063; doi:10.1038/s41467-024-52640-8)
Supplement: Supplementary file 4 — Source Data [file 41467_2024_52640_MOESM4_ESM.xlsx]

## Sheet: DNA FISH - X number
image name	n no X	n one X	n two X	total
XYT-WT
20231116_20231116_csb172_slide5spot2_001.vsi	1	19	0	20
20231116_20231116_csb172_slide5spot2_002.vsi	1	19	0	20
20231116_20231116_csb172_slide5spot2_003.vsi	2	17	1	20
20231116_20231116_csb172_slide5spot2_004.vsi	2	17	1	20
20231116_20231116_csb172_slide5spot2_005.vsi	1	19	0	20
	0.07	0.91	0.02	100
XYT-FCG
20231116_20231116_csb172_slide5spot1_001.vsi	0	2	18	20
20231116_20231116_csb172_slide5spot1_002.vsi	0	1	19	20
20231116_20231116_csb172_slide5spot1_003.vsi	0	1	19	20
20231116_20231116_csb172_slide5spot1_004.vsi	0	1	19	20
20231116_20231116_csb172_slide5spot1_005.vsi	0	3	17	20
	0	0.08	0.92	100

## Sheet: DNA FISH - XY distance
XYT-WT			XYT-FCG
slide5spot2_001			slide5spot1_001
1	3.6452		1	0.78
2	2.29996		2	0.975
3	2.97726		3	1.563
4	2.70589		4	5.758
5	4.81397		5	1.137
6	2.40851		6	1.233
7	3.67003		7	1.186
8	5.17596		8	1.793
9	1.92056		9	1.84
10	2.50146		10	0.832
11	1.47076		11	0.589
12	2.691		12	1.058
13	2.35443		13	2.081
14	3.46886		14	1.177
15	4.19341		15	1.277
16	6.14446		16	1.282
17	4.65329		17	0.884
18	1.38957		18	0.536
19	4.1964		19	0.395
			20	0.643
slide5spot2_002
1	2.219		slide5spot1_002
2	3.056		1	1.3
3	2.44		2	0.524
4	2.172		3	1.496
5	4.447		4	1.56
6	2.613		5	1.484
7	4.508		6	0.436
8	3.38		7	1.163
9	4.463		8	0.884
10	3.446		9	0.814
11	3.25		10	1.163
12	3.596		11	3.066
13	3.896		12	2.261
14	4.111		13	0.508
15	3.402		14	0.411
16	4.851		15	1.09
17	0.814		16	1.951
18	2.964		17	0.46
19	1.98		18	2.777
			19	5.319
slide5spot2_003			20	0.691
1	1.64567
2	4.56898		slide5spot1_003
3	5.61601		1	1.199
4	1.70125		2	1.427
5	4.38978		3	2.27
6	1.44326		4	0.785
7	4.13147		5	1.015
8	2.70355		6	0.872
9	5.7178		7	1.028
10	5.66846		8	1.326
11	3.91352		9	1.214
12	3.82837		10	1.841
13	4.42624		11	1.048
14	2.9822		12	1.334
15	2.03483		13	1.277
16	2.62022		14	0.931
17	1.57216		15	0.845
18	2.23847		16	0.903
			17	2.165
slide5spot2_004			18	2.041
1	3.406		19	0.436
2	6.347		20	1.255
3	2.623
4	4.745		slide5spot1_004
5	3.638		1	2.093
6	3.187		2	0.643
7	5.07		3	1.838
8	3.083		4	1.4
9	5.063		5	1.334
10	2.896		6	1.63
11	3.599		7	1.157
12	2.655		8	2.29
13	2.733		9	1.113
14	0.946		10	1.76
15	3.201		11	0.761
16	3.271		12	0.495
17	2.081		13	0.793
18	1.893		14	1.193
			15	1.107
slide5spot2_005			16	1.706
1	2.488		17	1.609
2	5.978		18	1.572
3	1.766		19	0.669
4	1.744		20	2.138
5	0.884
6	5.161		slide5spot1_005
7	2.798		1	1.377
8	3.43		2	1.118
9	4.515		3	1.517
10	3.024		4	1.516
11	0.599		5	0.395
12	2.677		6	1.517
13	1.605		7	1.665
14	5.224		8	1.965
15	4.854		9	0.663
16	5.558		10	0.804
17	1.262		11	1.803
18	1.813		12	2.44
19	1.316		13	1.994
			14	1.403
			15	1.066
			16	0.555
			17	1.716
			18	0.832
			19	2.548
			20	1.172
